# Supplementary material for: Sizing, stabilising, and cloning repeat-expansions for gene targeting constructs
Source: Methods. 2021 Jul;191:15–22. doi: 10.1016/j.ymeth.2020.07.007 (PMC8215685; doi:10.1016/j.ymeth.2020.07.007)
Supplement: Supplementary data 2 [file mmc2.zip]

Archive with 26 entries (23 files):
- REVISED Supplementary Data 2/
- REVISED Supplementary Data 2/c_clone6_primerR1.ab1
- __MACOSX/
- __MACOSX/REVISED Supplementary Data 2/
- __MACOSX/REVISED Supplementary Data 2/._c_clone6_primerR1.ab1
- REVISED Supplementary Data 2/f_clone1_primerF1.ab1
- __MACOSX/REVISED Supplementary Data 2/._f_clone1_primerF1.ab1
- REVISED Supplementary Data 2/e_clone6_primerR3.ab1
- __MACOSX/REVISED Supplementary Data 2/._e_clone6_primerR3.ab1
- REVISED Supplementary Data 2/a_clone6_primerF1.ab1
- __MACOSX/REVISED Supplementary Data 2/._a_clone6_primerF1.ab1
- REVISED Supplementary Data 2/d_clone6_primerR2.ab1
- __MACOSX/REVISED Supplementary Data 2/._d_clone6_primerR2.ab1
- REVISED Supplementary Data 2/g_clone1_primerR1.ab1
- __MACOSX/REVISED Supplementary Data 2/._g_clone1_primerR1.ab1
- REVISED Supplementary Data 2/b_clone6_primerF2.ab1
- __MACOSX/REVISED Supplementary Data 2/._b_clone6_primerF2.ab1
- REVISED Supplementary Data 2/h_clone1_primerR2.ab1
- __MACOSX/REVISED Supplementary Data 2/._h_clone1_primerR2.ab1
- REVISED Supplementary Data 2/i_clone3_primerF3.ab1
- __MACOSX/REVISED Supplementary Data 2/._i_clone3_primerF3.ab1
- REVISED Supplementary Data 2/k_clone3_primerR2.ab1
- __MACOSX/REVISED Supplementary Data 2/._k_clone3_primerR2.ab1
- REVISED Supplementary Data 2/j_clone3_primerR1.ab1
- __MACOSX/REVISED Supplementary Data 2/._j_clone3_primerR1.ab1
- __MACOSX/._REVISED Supplementary Data 2
